# Supplementary material for: Resurgence of malaria in Uganda despite sustained indoor residual spraying and repeated long lasting insecticidal net distributions
Source: PLOS Glob Public Health. 2022 Sep 7;2(9):e0000676. doi: 10.1371/journal.pgph.0000676 (PMC10022262; doi:10.1371/journal.pgph.0000676)
Supplement: S1 Table — (XLSX) [file pgph.0000676.s004.xlsx]

## Sheet: Sheet1
S1 Table. Timing and formulation of IRS campaigns.
MRC	District	Details of IRS campaign	1st round	2nd round	3rd round	4th round	5th round	6th round	7th round	8th round	9th round
			(Coverage)	(Coverage)	(Coverage)	(Coverage)	(Coverage)	(Coverage)	(Coverage)	(Coverage)	(Coverage)
Nagongera HCIV	Tororo	Date	08-Dec-14 to 19-Feb-15	08-Jun-15 to 12-Jul-15	02-Nov-15 to 12-Dec-15	12-Jun-16 to 9-Jul-16	17-July-17 to 19-Aug-17	11-Jun-18 to 27-7-18	18-Mar-19 to 15-Apr-19	2-Mar-20 to 28-Mar-2020	1-Mar-20 to 26-Mar-2021
		Formulation	Bendiocarb	Bendiocarb	Bendiocarb	Actelic	Actellic	Actellic	Actellic	Fludora Fusion WP-SB*	Fludora Fusion WP-SB
		Coverage	Not available	-0.946	-0.963	-0.93	-0.949	-0.958	-0.921	-0.932	-0.994
Amolatar HCIV	Amolatar	Date	08-Dec-14 to 19-Feb-15	08-Jun-15 to 12-Jul-15	12-Oct-15 to 07-Nov-15	24-Oct-16 to 19-Nov-16	2-May-17 to 6-June-17	9-Apr-18 to 12-May-18	27-May-19 to 27-June-19	25-May-2020 to 20-Jun-2020	26 April to 20 May 2021
		Formulation	Bendiocarb	Bendiocarb	Bendiocarb	Bendiocarb	Actellic	Actellic	Actellic	Fludora Fusion WP-SB†	Fludora Fusion WP-SB
		Coverage	Not available	-0.961	-0.914	-0.941	-0.958	-0.961	-0.942	-0.962	(91.5% )
Dokolo HCIV	Dokolo	Date	08-Dec-14 to 19-Feb-15	08-Jun-15 to 12-Jul-15	12-Oct-15 to 07-Nov-15	18-Apr-16 to 9-Jul-16	2-May-17 to 6-June-17	9-Apr-18 to 12-May-18	27-May-19 to 27-June-19	25-May-2020 to 20-Jun-2020	26 April to 25 May 2021
		Formulation	Bendiocarb	Bendiocarb	Bendiocarb	Actellic	Actellic	Actellic	Sumishield 50W	Fludora Fusion WP-SB†	Fludora Fusion WP-SB
		Coverage	Not available	-0.887	-0.921	-0.948	-0.976	-0.943	-0.952	-0.946	(91.0% )
Orum HCIV	Otuke	Date	08-Dec-14 to 19-Feb-15	08-Jun-15 to 12-Jul-15	02-Nov-15 to 12-Dec-15	18-Apr-16 to 9-Jul-16	17-July-17 to 19-Aug-17	11-Jun-18 to 27-7-18	27-May-19 to 27-June-19	25-May-2020 to 20-Jun-2020
		Formulation	Bendiocarb	Bendiocarb	Bendiocarb	Actellic	Actellic	Actellic	Actellic	Fludora Fusion WP-SB†
		Coverage	Not available	-0.966	-0.948	-0.976	-0.967	-0.984	-0.988	-0.965
Alebtong HCIV	Alebtong	Date	08-Dec-14 to 19-Feb-15	08-Jun-15 to 12-Jul-15	12-Oct-15 to 07-Nov-15	24-Oct-16 to 19-Nov-16	2-May-17 to 6-June-17	9-Apr-18 to 12-May-18	27-May-19 to 27-June-19	25-May-2020 to 20-Jun-2020
		Formulation	Bendiocarb	Bendiocarb	Bendiocarb	Bendiocarb	Actellic	Actellic	Actellic	Fludora Fusion WP-SB†
		Coverage	Not available	-0.969	-0.954	-0.975	-0.983	-0.909	-0.95	-0.955
Note: coverage is defined as the % of structures sprayed out of structures found.
*2% of households received Actellic
†2% of households received Sumishield 50W
