# Supplementary material for: Resurgence of malaria in Uganda despite sustained indoor residual spraying and repeated long lasting insecticidal net distributions
Source: PLOS Glob Public Health. 2022 Sep 7;2(9):e0000676. doi: 10.1371/journal.pgph.0000676 (PMC10022262; doi:10.1371/journal.pgph.0000676)
Supplement: S2 Table — (XLSX) [file pgph.0000676.s005.xlsx]

## Sheet: Sheet1
S2 Table. Unadjusted and adjusted incident rate ratios and 95% for study objective 1 (outcome adjusted and unadjusted for testing rates).
	Outcome adjusted for testing		Outcome unadjusted for testing
Months since IRS was initiated	Unadjusted Incidence Rate Ratio (95% CI)	Adjusted Incidence Rate Ratio (95% CI)	Unadjusted Incidence Rate Ratio (95% CI)	Adjusted Incidence Rate Ratio (95% CI)
0	REF	REF	REF	REF
1	0.50 (0.40, 0.63)	0.69 (0.54, 0.89)	0.56 (0.46, 0.68)	0.87 (0.71, 1.07)
2	0.38 (0.30, 0.48)	0.73 (0.42, 1.26)	0.42 (0.35, 0.50)	0.86 (0.60, 1.23)
3	0.22 (0.15, 0.33)	0.38 (0.28, 0.52)	0.24 (0.18, 0.31)	0.43 (0.33, 0.56)
4	0.54 (0.32, 0.91)	0.46 (0.32, 0.68)	0.55 (0.28, 1.06)	0.47 (0.25, 0.88)
5	1.32 (0.97, 1.81)	0.80 (0.63, 1.02)	1.29 (0.88, 1.90)	0.81 (0.54, 1.23)
6	0.88 (0.61, 1.26)	0.70 (0.56, 0.88)	1.02 (0.67, 1.57)	0.75 (0.57, 0.98)
7	0.39 (0.28, 0.55)	0.41 (0.27, 0.62)	0.47 (0.30, 0.73)	0.44 (0.28, 0.71)
8	0.33 (0.26, 0.42)	0.43 (0.38, 0.48)	0.38 (0.28, 0.51)	0.50 (0.40, 0.63)
9	0.36 (0.15, 0.82)	0.33 (0.15, 0.72)	0.39 (0.18, 0.85)	0.35 (0.17, 0.73)
10	0.32 (0.20, 0.52)	0.36 (0.21, 0.60)	0.36 (0.22, 0.58)	0.43 (0.25, 0.76)
11	0.22 (0.16, 0.30)	0.21 (0.13, 0.34)	0.25 (0.19, 0.34)	0.24 (0.14, 0.40)
12	0.27 (0.15, 0.49)	0.39 (0.17, 0.85)	0.32 (0.19, 0.56)	0.43 (0.19, 0.99)
13	0.22 (0.11, 0.46)	0.30 (0.16, 0.56)	0.25 (0.13, 0.48)	0.38 (0.21, 0.70)
14	0.19 (0.09, 0.40)	0.35 (0.15, 0.80)	0.22 (0.12, 0.42)	0.44 (0.24, 0.81)
15	0.15 (0.09, 0.25)	0.28 (0.21, 0.39)	0.17 (0.10, 0.28)	0.35 (0.26, 0.47)
16	0.42 (0.35, 0.49)	0.44 (0.26, 0.76)	0.48 (0.40, 0.58)	0.54 (0.31, 0.93)
17	0.99 (0.50, 1.95)	0.66 (0.34, 1.28)	1.14 (0.65, 2.02)	0.83 (0.55, 1.25)
18	0.64 (0.41, 1.02)	0.54 (0.31, 0.92)	0.71 (0.52, 0.97)	0.55 (0.38, 0.80)
19	0.63 (0.31, 1.29)	0.58 (0.27, 1.22)	0.73 (0.37, 1.45)	0.59 (0.29, 1.22)
20	0.48 (0.21, 1.07)	0.54 (0.29, 0.98)	0.52 (0.22, 1.23)	0.57 (0.31, 1.03)
21	0.64 (0.32, 1.26)	0.59 (0.31, 1.11)	0.66 (0.33, 1.33)	0.59 (0.28, 1.24)
22	0.73 (0.39, 1.36)	0.75 (0.41, 1.37)	0.57 (0.21, 1.61)	0.61 (0.18, 2.11)
23	0.30 (0.11, 0.79)	0.37 (0.12, 1.15)	0.30 (0.11, 0.80)	0.38 (0.11, 1.35)
24	0.32 (0.19, 0.52)	0.44 (0.20, 0.97)	0.28 (0.15, 0.54)	0.38 (0.15, 0.96)
25	0.22 (0.12, 0.39)	0.33 (0.23, 0.48)	0.22 (0.14, 0.33)	0.37 (0.31, 0.44)
26	0.34 (0.26, 0.44)	0.58 (0.36, 0.93)	0.37 (0.26, 0.53)	0.69 (0.52, 0.91)
27	0.64 (0.42, 0.98)	1.08 (0.82, 1.44)	0.77 (0.50, 1.20)	1.40 (0.87, 2.27)
28	1.19 (0.89, 1.60)	1.15 (0.69, 1.92)	1.45 (1.05, 2.00)	1.47 (0.82, 2.66)
29	0.81 (0.47, 1.38)	0.52 (0.28, 0.99)	0.96 (0.64, 1.44)	0.67 (0.44, 1.03)
30	0.70 (0.32, 1.56)	0.60 (0.24, 1.52)	0.83 (0.43, 1.61)	0.65 (0.28, 1.52)
31	0.32 (0.17, 0.61)	0.32 (0.14, 0.75)	0.38 (0.22, 0.64)	0.34 (0.15, 0.78)
32	0.19 (0.10, 0.38)	0.21 (0.12, 0.37)	0.23 (0.12, 0.41)	0.25 (0.17, 0.37)
33	0.28 (0.12, 0.63)	0.23 (0.12, 0.46)	0.33 (0.15, 0.71)	0.26 (0.13, 0.52)
34	0.19 (0.11, 0.35)	0.21 (0.11, 0.43)	0.23 (0.13, 0.40)	0.28 (0.13, 0.58)
35	0.10 (0.05, 0.18)	0.11 (0.05, 0.22)	0.11 (0.07, 0.20)	0.13 (0.06, 0.31)
36	0.08 (0.05, 0.12)	0.11 (0.06, 0.20)	0.09 (0.06, 0.14)	0.13 (0.06, 0.26)
37	0.08 (0.05, 0.12)	0.11 (0.05, 0.25)	0.09 (0.06, 0.13)	0.15 (0.07, 0.33)
38	0.08 (0.05, 0.13)	0.16 (0.08, 0.32)	0.10 (0.06, 0.15)	0.21 (0.12, 0.37)
39	0.07 (0.05, 0.12)	0.10 (0.09, 0.12)	0.09 (0.06, 0.13)	0.13 (0.10, 0.16)
40	0.11 (0.05, 0.24)	0.11 (0.03, 0.33)	0.13 (0.06, 0.25)	0.13 (0.05, 0.38)
41	0.13 (0.05, 0.34)	0.09 (0.03, 0.25)	0.16 (0.07, 0.35)	0.11 (0.05, 0.28)
42	0.11 (0.05, 0.24)	0.09 (0.04, 0.20)	0.13 (0.07, 0.25)	0.10 (0.05, 0.21)
43	0.08 (0.04, 0.15)	0.08 (0.04, 0.18)	0.09 (0.05, 0.16)	0.09 (0.04, 0.20)
44	0.08 (0.04, 0.14)	0.10 (0.06, 0.16)	0.09 (0.06, 0.15)	0.11 (0.08, 0.17)
45	0.11 (0.05, 0.22)	0.13 (0.06, 0.27)	0.13 (0.07, 0.25)	0.16 (0.08, 0.32)
46	0.07 (0.04, 0.13)	0.08 (0.04, 0.16)	0.09 (0.05, 0.15)	0.10 (0.05, 0.21)
47	0.06 (0.04, 0.08)	0.07 (0.04, 0.10)	0.07 (0.06, 0.08)	0.09 (0.06, 0.13)
48	0.07 (0.06, 0.09)	0.10 (0.06, 0.17)	0.09 (0.06, 0.12)	0.12 (0.06, 0.22)
49	0.07 (0.06, 0.10)	0.11 (0.07, 0.18)	0.09 (0.08, 0.11)	0.15 (0.09, 0.25)
50	0.07 (0.04, 0.11)	0.13 (0.05, 0.35)	0.09 (0.06, 0.12)	0.18 (0.08, 0.39)
51	0.08 (0.05, 0.14)	0.14 (0.09, 0.23)	0.10 (0.07, 0.15)	0.18 (0.11, 0.29)
52	0.13 (0.10, 0.17)	0.12 (0.09, 0.15)	0.15 (0.12, 0.21)	0.15 (0.12, 0.20)
53	0.35 (0.23, 0.53)	0.22 (0.15, 0.34)	0.43 (0.29, 0.63)	0.29 (0.19, 0.46)
54	0.29 (0.21, 0.40)	0.26 (0.17, 0.40)	0.35 (0.27, 0.47)	0.28 (0.17, 0.47)
55	0.25 (0.16, 0.39)	0.28 (0.16, 0.48)	0.31 (0.20, 0.47)	0.31 (0.17, 0.54)
56	0.22 (0.14, 0.33)	0.29 (0.23, 0.37)	0.27 (0.18, 0.40)	0.36 (0.31, 0.42)
57	0.23 (0.16, 0.34)	0.23 (0.16, 0.33)	0.28 (0.18, 0.45)	0.28 (0.20, 0.38)
58	0.26 (0.14, 0.48)	0.28 (0.15, 0.54)	0.32 (0.15, 0.67)	0.37 (0.20, 0.69)
59	0.37 (0.18, 0.77)	0.35 (0.14, 0.89)	0.45 (0.20, 1.05)	0.44 (0.18, 1.06)
60	0.52 (0.26, 1.02)	0.55 (0.20, 1.50)	0.63 (0.28, 1.41)	0.62 (0.23, 1.71)
61	0.58 (0.25, 1.36)	0.87 (0.34, 2.18)	0.72 (0.27, 1.89)	1.23 (0.41, 3.73)
62	0.48 (0.21, 1.10)	0.92 (0.55, 1.55)	0.60 (0.23, 1.54)	1.26 (0.65, 2.44)
63	0.35 (0.15, 0.85)	0.46 (0.18, 1.15)	0.44 (0.16, 1.18)	0.58 (0.19, 1.75)
64	0.44 (0.20, 0.97)	0.40 (0.20, 0.80)	0.55 (0.22, 1.37)	0.52 (0.22, 1.24)
65	0.44 (0.26, 0.74)	0.29 (0.17, 0.48)	0.54 (0.28, 1.05)	0.39 (0.18, 0.85)
66	0.39 (0.27, 0.57)	0.35 (0.27, 0.46)	0.48 (0.30, 0.79)	0.40 (0.26, 0.60)
67	0.40 (0.29, 0.55)	0.40 (0.28, 0.59)	0.49 (0.32, 0.76)	0.44 (0.30, 0.66)
68	0.43 (0.30, 0.62)	0.57 (0.42, 0.77)	0.54 (0.34, 0.85)	0.70 (0.47, 1.05)
69	0.50 (0.29, 0.89)	0.47 (0.31, 0.72)	0.63 (0.32, 1.23)	0.57 (0.38, 0.86)
70	0.67 (0.42, 1.06)	0.67 (0.49, 0.93)	0.83 (0.46, 1.50)	0.91 (0.61, 1.35)
71	1.12 (0.70, 1.79)	1.08 (0.82, 1.44)	1.41 (0.78, 2.55)	1.37 (0.92, 2.05)
72	0.57 (0.40, 0.82)	0.73 (0.42, 1.26)	0.72 (0.45, 1.13)	0.84 (0.45, 1.55)
73	0.77 (0.42, 1.42)	1.14 (0.72, 1.81)	0.96 (0.48, 1.93)	1.59 (1.00, 2.54)
74	0.84 (0.57, 1.25)	1.64 (0.88, 3.05)	1.05 (0.65, 1.68)	2.20 (1.28, 3.77)
75	0.83 (0.55, 1.23)	1.60 (0.74, 3.46)	1.03 (0.61, 1.75)	2.15 (0.86, 5.36)
76	1.31 (0.88, 1.95)	1.24 (0.66, 2.32)	1.62 (1.02, 2.57)	1.64 (0.88, 3.06)
77	1.11 (0.72, 1.71)	0.68 (0.45, 1.04)	1.37 (0.93, 2.02)	0.90 (0.66, 1.22)
78	1.18 (0.61, 2.27)	1.28 (0.61, 2.66)	1.45 (0.76, 2.78)	1.52 (0.78, 2.95)
79	1.36 (0.78, 2.36)	1.53 (0.77, 3.03)	1.66 (1.04, 2.64)	1.70 (0.84, 3.44)
80	1.29 (0.74, 2.25)	1.61 (0.86, 3.03)	1.58 (1.01, 2.48)	1.98 (1.10, 3.56)
81	1.44 (0.73, 2.83)	1.25 (0.53, 2.96)	1.75 (1.00, 3.05)	1.52 (0.65, 3.59)
