# Supplementary material for: Resurgence of malaria in Uganda despite sustained indoor residual spraying and repeated long lasting insecticidal net distributions
Source: PLOS Glob Public Health. 2022 Sep 7;2(9):e0000676. doi: 10.1371/journal.pgph.0000676 (PMC10022262; doi:10.1371/journal.pgph.0000676)
Supplement: S3 Table — (XLSX) [file pgph.0000676.s006.xlsx]

## Sheet: Sheet1
S3 Table. Unadjusted and adjusted incident rate ratios and 95% for study objective 2.
	Outcome adjusted for testing		Outcome unadjusted for testing
Month-Year	Incident rate ratio IRS vs non-IRS (unadjusted)	Incident rate ratio IRS vs non-IRS (adjusted)	Incident rate ratio IRS vs non-IRS (unadjusted)	Incident rate ratio IRS vs non-IRS (adjusted)
2022-01-20	0.21 (0.18, 0.57)	0.35 (0.19, 0.66)	0.21 (0.18, 0.57)	0.35 (0.19, 0.66)
2022-02-20	0.36 (0.20, 0.64)	0.39 (0.21, 0.71)	0.36 (0.20, 0.64)	0.39 (0.21, 0.71)
2022-03-20	0.27 (0.15, 0.48)	0.29 (0.16, 0.53)	0.27 (0.15, 0.48)	0.29 (0.16, 0.53)
2022-04-20	0.20 (0.11, 0.36)	0.22 (0.12, 0.40)	0.20 (0.11, 0.36)	0.22 (0.12, 0.40)
2022-05-20	0.23 (0.12, 0.41)	0.26 (0.14, 0.48)	0.23 (0.12, 0.41)	0.26 (0.14, 0.48)
2022-06-20	0.19 (0.11, 0.34)	0.21 (0.12, 0.38)	0.19 (0.11, 0.34)	0.21 (0.12, 0.38)
2022-07-20	0.16 (0.09, 0.28)	0.18 (0.10, 0.33)	0.16 (0.09, 0.28)	0.18 (0.10, 0.33)
2022-08-20	0.21 (0.12, 0.37)	0.23 (0.12, 0.42)	0.21 (0.12, 0.37)	0.23 (0.12, 0.42)
2022-09-20	0.25 (0.14, 0.45)	0.27 (0.15, 0.50)	0.25 (0.14, 0.45)	0.27 (0.15, 0.50)
2022-10-20	0.29 (0.16, 0.51)	0.32 (0.17, 0.60)	0.29 (0.16, 0.51)	0.32 (0.17, 0.60)
2022-11-20	0.43 (0.24, 0.76)	0.47 (0.25, 0.87)	0.43 (0.24, 0.76)	0.47 (0.25, 0.87)
2022-12-20	0.76 (0.43, 1.35)	0.83 (0.45, 1.52)	0.76 (0.43, 1.35)	0.83 (0.45, 1.52)
2022-01-21	0.62 (0.35, 1.09)	0.70 (0.38, 1.30)	0.62 (0.35, 1.09)	0.70 (0.38, 1.30)
2022-02-21	0.84 (0.47, 1.49)	0.93 (0.50, 1.72)	0.84 (0.47, 1.49)	0.93 (0.50, 1.72)
2022-03-21	1.09 (0.61, 1.94)	1.22 (0.66, 2.25)	1.09 (0.61, 1.94)	1.22 (0.66, 2.25)
2022-04-21	1.19 (0.67, 2.12)	1.31 (0.71, 2.41)	1.19 (0.67, 2.12)	1.31 (0.71, 2.41)
2022-05-21	1.28 (0.72, 2.28)	1.38 (0.76, 2.51)	1.28 (0.72, 2.28)	1.38 (0.76, 2.51)
2022-06-21	1.13 (0.64, 2.01)	1.25 (0.68, 2.30)	1.13 (0.64, 2.01)	1.25 (0.68, 2.30)
2022-07-21	1.29 (0.73, 2.31)	1.42 (0.77, 2.61)	1.30 (0.73, 2.31)	1.42 (0.77, 2.61)
2022-08-21	1.51 (0.85, 2.69)	1.66 (0.91, 3.04)	1.51 (0.85, 2.69)	1.66 (0.91, 3.04)
2022-09-21	1.80 (1.01, 3.21)	1.95 (1.07, 3.54)	1.80 (1.01, 3.21)	1.95 (1.07, 3.54)
2022-10-21	1.55 (0.87, 2.77)	1.60 (0.89, 2.88)	1.55 (0.87, 2.76)	1.60 (0.89, 2.88)
